# Supplementary material for: The journey of decellularized vessel: from laboratory to operating room
Source: Front Bioeng Biotechnol. 2024 Jun 25;12:1413518. doi: 10.3389/fbioe.2024.1413518 (PMC11231200; doi:10.3389/fbioe.2024.1413518)
Supplement: Supplementary file 1 [file Table1.XLSX]

## Sheet: Sheet1
Donor source	Receptor	Caliber	Decellularization operation	Post-decellularization operation	Patency period	References
Porcine carotid arteries	pigs	3-4 mm diameter	Physic-Enzyme-Detergent (agitation + hypertonic-hypotonic + 0.05%Trypsin + 1% TritonX-100 + 1%NH4OH) treatment for 270+h	Venous endothelial cells (VECs) and arterial smooth muscle cells (ASMCs) cells were seeded into lumen and tunica externa respectively.	Up to 6 months	Dahan N, Sarig U, Bronshtein T, et al. Dynamic Autologous Reendothelialization of Small-Caliber Arterial Extracellular Matrix: A Preclinical Large Animal Study
Common carotid arteries of rats	SD rats	N/A	Enzyme (0.15%Trypsin + DNase + RNase + lipase) treatment	Modification of gollagen-coated reduced graphene oxide based dual-enzyme.	90% 7-days patency rate	Huo D, Liu G, Li Y, et al. Construction of Antithrombotic Tissue-Engineered Blood Vessel via Reduced Graphene Oxide Based Dual-Enzyme Biomimetic Cascade.
Arterial branches of rabbits	N/A	3-4cm(according to the figure)	Enzyme-Detergent (0.1%Trypsin +1% TritonX-100) treatment for 78h	Combinating with 0.25%human-like collagen I by freeze-drying after photooxidant cross-linking	N/A	Liu X, Wang J, Dong F, et al. Cytocompatibility and biologic characteristics of synthetic scaffold materials of rabbit acellular vascular matrix combining with human-like collagen I.
Porcine carotid arteries	N/A	3-4mm	Physic-Enzyme-Detergent (agitation + 0.05%Trypsin +2% TritonX-100 + 0.8%NH4OH) treatment for 73h	After treatment with ethylmethacrylate-co-diethylaminoethyl acrylate coating, human umbilical vein endothelial cells (HUVECs) were seeded and and incubated for 5 days.	N/A	López-Ruiz E, Venkateswaran S, Perán M, et al. Poly(ethylmethacrylate-co-diethylaminoethyl acrylate) coating improves endothelial re-population, bio-mechanical and anti-thrombogenic properties of decellularized carotid arteries for blood vessel replacement.
Carotid arteries of rabbits	Sprague–Dawley rats	1.8-2.2mm	Physic-Enzyme-Detergent ( Freezing-Thawing + 0.125%Pepsin + DNase-RNase +1% TritonX-100) treatment for 105-107h	UV irradiation	N/A	Xu S, Lu F, Cheng L, et al. Preparation and characterization of small-diameter decellularized scaffolds for vascular tissue engineering in an animal model
Common carotid arteries of rats	Wistar rats	N/A	Enzyme (0.15%Trypsin + DNase + RNase + lipase) treatment	Combination collegan-coated vessel with EDC and CGS21680	80% 6-month patency rate	Chen W, Xiao L, Bai J, et al. The promotion of tissue engineering blood vessel patency by CGS21680 through regulating pro-inflammatory activities of endothelial progenitor cell
Porcine carotid arteries	Beagle dogs	N/A	Physic-Enzyme (agitation + 0.5%Trypsin) treatment for 48h	Cross-linking with genipin(0.2% for immersing 6h)	N/A	Gu Y, Wang F, Wang R, et al. Preparation and evaluation of decellularized porcine carotid arteries cross-linked by genipin: the preliminary results.
Abdominal aortas of rabbits	Hybrid dogs	N/A	Enzyme-Detergent (0.1%Trypsin + 1%TritonX-100 + 20μg /mL RNase + 0.2mg/ml DNase) for 75-77h	Heparin immobilization with EDC and NHS and incubating with VEGF and bFGF	90% after 15 months and 18 months	Kong X, Kong C, Wen S, Shi J. The use of heparin, bFGF, and VEGF 145 grafted acellular vascular scaffold in small diameter vascular graft
Human umbilical cord artery	Albino wistar rats	N/A	Detergent (2%TritonX-100 + 0.1%SDS) treatment for 72h	Human umbilical cord endothelial progenitor cells (HUCEPCs) and smooth muscle cells (HUCVSMCs) were seeded into lumen and dorsal surface respectively	At least 7 days before execution	Muniswami DM, Reddy LVK, Amirtham SM, et al. Endothelial progenitor/stem cells in engineered vessels for vascular transplantation. J Mater Sci Mater Med. Nov 28 2020;31(12):119. doi:10.1007/s10856-020-06458-7
Vena cava of pigs	pig	N/A	Physic-Enzyme-Detergent ( agitation + 1%TritonX-100 + 1%Tri-n-butylphosphate/TNBP + DNase) for 240h	Perfusion of recipient autologous blood, organ preservation solution and cytokine mixture for 7 days	Up to 5 weeks	Håkansson J, Simsa R, Bogestål Y, et al. Individualized tissue-engineered veins as vascular grafts: A proof of concept study in pig.
Carotid arteries of rats	N/A	N/A	Physic-Enzyme-Detergent ( agitation + freezing-thawing + 0.125%Trypsin + 70%ethanol) treatment for 55.5h	Photooxidant cross-linking with methylene blue and hydrogen peroxide.	N/A	Photooxidation crosslinking to recover residual stress in decellularized blood vessel
Coronary arteries of pigs	N/A	2-3mm	Physic-Detergent (agitation + 1%SDS + 1%TritonX-100) for 120-168h	hydrogel was used to coat the dorsal surface and cross	N/A	Du J, Hu X, Su Y, et al. Gelatin/sodium alginate hydrogel-coated decellularized porcine coronary artery to construct bilayer tissue engineered blood vessels.
Carotid arteries of sheeps	sheep	3.3-3.8mm	Physic-Enzyme-Detergent ( agitation + TritonX-100 + Tri-n-butyl phosphate/TNBP + DNase) for 9 days	Perfusion of recipient autologous blood, organ preservation solution and cytokine mixture for 7 days	Up to 4 months	Jenndahl L, Österberg K, Bogestål Y, et al. Personalized tissue-engineered arteries as vascular graft transplants: A safety study in sheep.
Carotid arteries of pigs	Implanted subcutaneously on the back of Wistar rats	3-6mm	Physic-Detergent( freezing-thawing+ agitation+ 1%Triton-X 100+0.3%SDS) for 84+hlfate)	Binding to HGF after surface heparinization with EDC and NHS crosslinked	N/A	Cheng J, Wang C, Guo L, Gu Y. Development of heparinized and hepatocyte growth factor-coated acellular scaffolds using porcine carotid arteries. J Biomed Mater Res B Appl Biomater. 2023.
Coronary arteries of ovine	N/A	N/A	Physic-Enzyme-Detergent ( agitation + hyperosmotic + 1%TritonX-100 + 0.025%Trypsin) for 220h	After rat thoracic aortic smooth muscle cells (A10 cell line) were implanted, they were cultured in a bioreactor to simulate the physical environment of blood vessels in vivo.	N/A	Omid H, Abdollahi S, Bonakdar S, Haghighipour N, Shokrgozar MA, Mohammadi J. Biomimetic vascular tissue engineering by decellularized scaffold and concurrent cyclic tensile and shear stresses.
Porcine aortic wall tissue	Lewis rats	N/A	Detergent (1%SDS) for 48+h	Binding to FGF or VEGF after surface heparinization with EDC and NHS crosslinked	N/A	EDC Cross-linking of Decellularized Tissue: A Promising Approach?
Bovine internal mammary artery	SD rats and rabbits	3-6mm	Physic-Enzyme-Detergent ( perfusion + sonication + 0.5%SDS + 0.5%TritonX-100 + 40U/ml DNase + 0.3mg/ml RNase) for 108.5h	Photooxidation and pentagalloyl glucose (PGG) cross-Linking	100% after 4weeks	Photooxidation and Pentagalloyl Glucose Cross-Linking Improves the Performance of Decellularized Small-Diameter Vascular Xenograft In Vivo
Human placental arteries (＜1mm)	Lewis rats	0.81 ± 0.16 mm	Physic-Enzyme-Detergent ( perfusion + hyperosmotic treatment + 1%TritonX-100 +DNase) for 30h	Heparin immobilization with EDC and NHS	71% after 24±4days	Acellular Human Placenta Small-Diameter Vessels as a Favorable Source of Super-Microsurgical Vascular Replacements: A Proof of Concept
Human umbilical cord artery	SD rats	N/A	Physics-Detergent ( sonication + 2%SDS for 4h) for 49h	N/A	Up to 90 days	Sonication-Assisted Method for Decellularization of Human Umbilical Artery for Small-Caliber Vascular Tissue Engineering

## Sheet: Sheet2
Donor source	Decellularization operation	References
Porcine carotid artery	Physics-Enzyme-Detergent (agitation + hypertonic-hypotonic treatment + 0.05%Trypsin + 1% TritonX-100 + 1%NH4OH) for 270+h	Dahan N, et al.
Porcine carotid artery	Physics-Enzyme-Detergent (agitation + 0.05%Trypsin +2% TritonX-100 + 0.8%NH4OH) for 73h	López-Ruiz E, et al.
Carotid artery of rabbit	Physic-Enzyme-Detergent ( Freezing-Thawing + 0.125%Pepsin + DNase-RNase +1% TritonX-100) for 105-107h	Xu S, et al.
Carotid artery of rat	Physic-Enzyme-Detergent ( agitation + freezing-thawing + 0.125%Trypsin + 70%ethanol) for 55.5h	Wang J, et al.
Vena cava of pig	Physic-Enzyme-Detergent ( agitation + 1%TritonX-100 + 1%Tri-n-butylphosphate/TNBP + DNase) for 240h	Håkansson J, et al.
Carotid artery of sheep	Physic-Enzyme-Detergent ( agitation + TritonX-100 + Tri-n-butyl phosphate/TNBP + DNase) for 9 days	Jenndahl L, et al.
Coronary artery of ovine	Physic-Enzyme-Detergent ( agitation + hyperosmotic + 1%TritonX-100 + 0.025%Trypsin) for 220h	Omid H, et al.
Bovine internal mammary artery	Physic-Enzyme-Detergent ( perfusion + sonication + 0.5%SDS + 0.5%TritonX-100 + 40U/ml DNase + 0.3mg/ml RNase) for 108.5h	Liu, Y, et al.
Human placental artery (＜1mm)	Physic-Enzyme-Detergent ( perfusion + hyperosmotic treatment + 1%TritonX-100 +DNase) for 30h	Falkner, F, et al.
Arterial branches of rabbits	Enzyme-Detergent (0.1%Trypsin +1% TritonX-100) treatment for 78h	Liu X, et al.
Abdominal aortas of rabbits	Enzyme-Detergent (0.1%Trypsin + 1%TritonX-100 + 20μg /mL RNase + 0.2mg/ml DNase) for 75-77h	Kong X, et.al.
Porcine carotid arteries	Physic-Enzyme (agitation + 0.5%Trypsin) treatment for 48h	Gu Y, et al.
Coronary arteries of pigs	Physic-Detergent (agitation + 1%SDS + 1%TritonX-100) for 120-168h	Du J, et al.
Carotid arteries of pigs	Physic-Detergent( freezing-thawing+ agitation+ 1%Triton-X 100+0.3%SDS) for 84+h	Cheng J, et al.
Human umbilical cord artery	Physics-Detergent ( sonication + 2%SDS for 4h) for 49h	Lin, C. H, et al
Common carotid arteries of rats	Enzyme (0.15%Trypsin + DNase + RNase + lipase) treatment	Huo D, et al.
Common carotid arteries of rats	Enzyme (0.15%Trypsin + DNase + RNase + lipase) treatment	Chen W, et al.
Human umbilical cord artery	Detergent (2%TritonX-100 + 0.1%SDS) treatment for 72h	Muniswami DM, et al.
Porcine aortic wall tissue	Detergent (1%SDS) for 48+h	Lehmann, N, et al.

## Sheet: Sheet9
Summary of Endothelialization methods
Donor source	Post-decellularization operation	Patency period	References
Porcine carotid arteries	Autologous venous endothelial cells (VECs) and arterial smooth muscle cells (ASMCs) cells were seeded into lumen and tunica externa respectively for 21days.	Up to 6 weeks (Allotransplantation)	Dahan N, et al.22
Porcine carotid arteries	After treatment with ethylmethacrylate-co-diethylaminoethyl acrylate coating, human umbilical vein endothelial cells (HUVECs) were seeded and and incubated for 5 days.	N/A	López-Ruiz E, et al.21
Human umbilical cord artery	Human umbilical cord endothelial progenitor cells (HUCEPCs) and smooth muscle cells (HUCVSMCs) were seeded into lumen and dorsal surface respectively for 24days.	At least 7 days before execution (Xenotransplantation)	Muniswami DM, et al.40
Coronary arteries of ovine	After rat thoracic aortic smooth muscle cells (A10 cell line) were implanted, they were cultured in a bioreactor to simulate the physical environment of blood vessels in vivo.	N/A	Omid H, et al.29

## Sheet: Sheet10
Post-decellularization operation methods including cross-linking, coating and pre-condition.
Donor source	Post-decellularization operation		Patency period		References
Common carotid arteries of rats	Modification of collagen-coated reduced graphene oxide based dual-enzyme system.		90% (7-days patency rate)		Huo D, et al.37
			(Allotransplantation)
Arterial branches of rabbits	Combining with 0.25%human-like collagen I by freeze-drying after photooxidant cross-linking.		N/A		Liu X, et al.31
Carotid arteries of rabbits	UV irradiation.		N/A		Xu S, et al.26
Common carotid arteries of rats	Combination collagen-coated vessel with EDC and CGS21680.		80% (6-month patency rate)		Chen W, et al.38
			(Allotransplantation)
Porcine carotid arteries	Cross-linking with genipin(0.2% for immersing 6h).		N/A		Gu Y, et al.33
Abdominal aortas of rabbits	Heparin immobilization with EDC and NHS and incubating with VEGF and bFGF.		90% (18-month patency rate)		Kong X, et al.32
			(Xenotransplantation)
Carotid arteries of rats	Photooxidant cross-linking with methylene blue and hydrogen peroxide..		N/A		Jintao W, et al.24
Carotid arteries of pigs	Binding to HGF after surface heparinization with EDC and NHS crosslinked.		N/A		Cheng J, et al.35
Porcine aortic wall tissue	Binding to FGF or VEGF after surface heparinization with EDC and NHS crosslinked.		N/A		Lehmann, N, et al.39
Bovine internal mammary artery	Photooxidation and pentagalloyl glucose (PGG) cross-Linking.		100% after 4weeks (Xenotransplantation)		Liu, Y, et al.30
Coronary arteries of pigs		hydrogel was used to coat the dorsal surface and cross.	N/A		Du J, et al.34
Human placental arteries (＜1mm)		Heparin immobilization with EDC and NHS.
Vena cava of pigs		Perfusion of recipient autologous blood, organ preservation solution and cytokine mixture for 7 days.	Up to 5 weeks (Allotransplantation)		Håkansson J, et al.27
Carotid arteries of sheep			Up to 4 months (Allotransplantation)		Jenndahl L, et al.28

## Sheet: Sheet6
Donor source	Receptor	Caliber	Decellularization operation	References
Human umbilical cord artery	SD rats	2-3mm( according to the picture)	Physics-Detergent ( sonication + 2%SDS for 4h) for 49h
Porcine carotid arteries	Pigs	3-4 mm diameter	Physic-Enzyme-Detergent (agitation + hypertonic-hypotonic + 0.05%Trypsin + 1% TritonX-100 + 1%NH4OH) treatment for 270+h
